# Supplementary material for: Sex specific function of epithelial STAT3 signaling in pathogenesis of K-ras mutant lung cancer
Source: Nat Commun. 2018 Nov 2;9:4589. doi: 10.1038/s41467-018-07042-y (PMC6214980; doi:10.1038/s41467-018-07042-y)
Supplement: Supplementary file 3 — Supplementary Data 2 [file 41467_2018_7042_MOESM3_ESM.xlsx]

## Sheet: Sheet1
Supplementary Data 1. Gene features modulated differently following epithelial Stat3 deletion in lungs of Kras mutant-induced female and male mice.
		Fold-change LR/Stat3Δ/Δ versus CC-LR
Transcript ID	Symbol	Female mice	Male mice
NM_001195421	Hist1h4m	18.5056	-2.57983
NM_001113325	Gria1	8.469	-1.29668
NM_008725	Nppa	6.28474	-1.57755
NM_009122	Satb1	6.25565	-1.80527
NM_001278269	Fyb	6.1797	-1.28171
NM_010174	Fabp3	5.2678	-2.14851
NM_001166649	Zfp280c	5.19451	1.10314
NM_023121	Gngt2	4.99964	-1.57942
NM_001081110	Cd8a	4.65966	-1.33826
NM_001039076	Ldb3	4.29031	-1.60252
NM_001290626	Mapkap1	4.28166	-2.20253
NM_139138	Emr4	3.73168	-2.83464
NM_001162433	Lck	3.73038	-3.64269
NM_053190	S1pr5	3.71656	-1.32662
NM_001281965	Itk	3.62453	-3.6713
NM_025817	Tril	3.58016	1.23403
NM_009244	Serpina1b	3.53846	1.17395
NM_001012434	Kctd14	3.52367	-2.40097
NM_178666	Themis	3.47652	-1.97839
NM_001253857	Tet1	3.44703	-1.1847
NM_175441	Mylk3	3.23504	-1.59419
NM_001291270	Mrps23	3.15392	-2.20542
NM_001276403	Lef1	3.0841	-1.06166
NM_001252460	Cyfip2	3.01316	-1.9368
NM_001302649	Ifi203	2.98156	-1.1707
NM_181321	Tmc6	2.95025	-1.93027
NM_001159887	Ociad1	2.89196	-2.1906
NM_019823	Cyp2d22	2.80597	1.02832
NM_198093	Elmo1	2.78949	-1.25707
NM_175499	Slitrk6	2.78226	-1.72536
NM_021411	Rab37	2.75633	-1.87807
NM_001164101	Add3	2.73878	-1.58653
NM_001291222	Kif7	2.68843	-1.2331
NM_001301866	Ikzf1	2.68074	-2.47672
NM_178212	Hist2h2aa2	2.65895	-2.00245
NM_207232	Ptpdc1	2.65021	-1.2535
NM_172783	Phka2	2.63927	1.24252
NM_001289682	Arhgap33	2.60982	-1.03532
NM_177322	Agtr1a	2.60611	-1.77182
NM_030239	Abcg3	2.58294	-2.45681
NM_010605	Kcnj5	2.56362	-1.59584
NM_028980	Ppp4r4	2.54046	-1.30831
NM_008268	Hoxb5	2.53401	-1.8728
NM_007645	Cd37	2.48047	-1.60861
NM_001254946	BC035044	2.47939	-1.49733
NR_033225	Gm13375	2.46125	-1.10659
NM_007903	Edn3	2.45174	-1.02734
NM_001025571	Sh2d2a	2.42042	-1.8229
NM_007551	Cxcr5	2.37401	-1.67307
NM_009844	Cd19	2.34557	-2.20688
NM_001114541	Pced1a	2.32803	-1.45577
NM_001130166	Oxr1	2.3208	-2.4761
NM_001033785	Akap14	2.29103	-1.15049
NM_001163565	Ptpn5	2.24353	-1.38961
NM_024441	Hspb2	2.24278	-1.67273
NM_001143683	Mpped2	2.23583	-1.36342
NM_001099328	Zfp831	2.2115	-1.9836
NM_001289612	Zap70	2.19462	-1.3832
NM_001037719	Btla	2.19096	-2.23873
NM_001286122	Traf3	2.18193	-2.01496
NM_172637	Hectd2	2.16786	-1.2701
NM_001136496	Zfp935	2.16389	-2.06786
NM_019866	Spib	2.10733	-2.31849
NM_011246	Rasgrp1	2.08472	-1.4304
NM_010109	Efna5	2.06026	-3.4599
NM_009793	Camk4	2.05309	-1.30627
NM_001044308	Cacna1i	2.0469	-1.70264
NM_028075	Tnfrsf13c	2.03855	-2.15634
NM_001081280	Nlrc3	2.03725	-1.43983
NM_001143777	Fam13c	2.02385	-1.70508
NR_033506	Gm3893	2.02017	-1.08486
NM_008339	Cd79b	2.01546	-1.58922
NM_011771	Ikzf3	2.00544	-1.51031
NM_008332	Ifit2	1.98845	-1.29301
NM_010452	Hoxa3	1.95193	-1.14448
NM_008812	Padi2	1.94439	-1.22084
NM_178394	Jakmip1	1.94083	-1.51014
NM_016933	Ptprcap	1.91883	-1.69232
NM_010451	Hoxa2	1.91215	-1.74837
NM_022030	Sv2a	1.88924	-1.02969
NM_007648	Cd3e	1.87896	-1.62964
NM_178650	Tbc1d10c	1.85253	-1.86272
NM_178278	Caps2	1.84652	-1.37081
NM_178692	C130074G19Rik	1.84102	1.03655
NM_001001176	Taf9b	1.83765	-1.37287
NM_198094	Brd4	1.83463	-1.15704
NM_001081105	Rhoh	1.77988	-1.57878
NM_001289687	Arhgef3	1.77948	-1.36893
NM_001276444	Gpr155	1.77701	-1.93508
NM_172900	Siglecg	1.7721	-2.10674
NM_011789	Apc2	1.75944	-1.04611
NR_028113	0610039K10Rik	1.74089	-1.30276
NM_133209	Pilrb1	1.73519	-1.5868
NM_027810	Bbs7	1.73238	-1.1507
NM_013569	Kcnh2	1.71324	-1.23517
NM_016671	Il27ra	1.71205	-1.32739
NM_007549	Blk	1.70404	-2.49391
NM_008592	Foxc1	1.68762	-1.31563
NM_133208	Zfp287	1.6846	-1.46094
NM_021896	Gucy1a3	1.68305	-1.24818
NM_001164639	Slk	1.68159	-1.17521
NM_012028	St6galnac5	1.67888	-1.19071
NM_011894	Sh3bp5	1.67553	-1.42902
NM_178791	Vstm4	1.67527	-1.22502
NM_001033207	Nlrc5	1.67128	-1.06426
NM_001289533	Fhl2	1.66156	-1.99622
NM_001159966	Ralgps2	1.6571	-2.7368
NM_026597	Fam212a	1.65624	-1.23823
NM_001286100	Fam65b	1.65376	-2.27422
NM_145142	Chst10	1.63611	-1.87962
NM_008855	Prkcb	1.62096	-1.60851
NM_001176528	Rara	1.60903	-1.37553
NM_001289504	Ispd	1.60065	-2.17976
NM_001040111	Arap1	1.5968	-1.23204
NM_001039472	Kif21b	1.59487	-1.24563
NM_031998	Cep41	1.59096	-1.32231
NM_001004363	Nuak1	1.59068	-1.08557
NM_001146153	Homer3	1.58881	-1.13841
NM_172938	Scml4	1.58733	-1.61207
NM_177368	Tmtc2	1.58533	-1.08016
NM_177785	BC049635	1.58457	1.04506
NM_008376	Gimap1	1.58001	-1.55716
NM_009782	Cacna1e	1.57657	-2.36869
NM_010389	H2-Ob	1.56861	-2.00159
NM_173401	Fbxo44	1.56594	-2.28925
NM_028349	Sass6	1.55787	-1.74266
NM_011193	Pstpip1	1.5397	-1.96925
NM_001122768	Lrrc8d	1.52853	-1.42266
NM_028908	Map10	1.52135	-1.43711
NM_001113470	Ctdsp2	1.51282	-1.08804
NM_011808	Ets1	1.50144	-1.29846
NM_021887	Il21r	1.49339	-1.52439
NM_199018	Stard8	1.49185	-1.07967
NM_009260	Sptbn1	1.48917	-1.34652
NR_033332	Gm12216	1.48809	-1.36324
NM_027872	Slc46a3	1.47651	-1.00229
NM_001025382	Fam196b	1.44905	-1.52501
NM_001163145	1810041L15Rik	1.44344	-1.42357
NM_009483	Kdm6a	1.43668	-1.35064
NM_024269	Arl2bp	1.43041	-1.59256
NM_013488	Cd4	1.42618	-1.63729
NM_029556	Clybl	1.41407	-1.18472
NM_013520	Flt3l	1.41208	-1.44012
NM_013886	Hdgfrp3	1.40531	-1.30103
NM_001033272	Spata13	1.4022	-1.00987
NM_023624	Lrat	1.39087	-2.61203
NM_008217	Has3	1.39033	1.06951
NM_153567	Slain2	1.37007	-1.24364
NM_023141	Tor3a	1.36973	-1.1027
NM_001253795	Tarbp2	1.36875	-2.53137
NR_045598	Gm15706	1.36133	-1.49183
NM_198616	Ccdc85b	1.35619	-1.09069
NM_027518	Gpr137c	1.35158	-2.14396
NM_172260	Cep68	1.34801	-1.09667
NM_009025	Rasa3	1.33076	-1.12094
NM_007970	Ezh1	1.32868	-1.03473
NR_102312	D630024D03Rik	1.31805	-1.55196
NM_025679	Sike1	1.31009	-1.10586
NM_172514	Tmem71	1.30553	-1.61361
NM_011407	Slfn1	1.27887	-2.57678
NM_019426	Atf7ip	1.2724	1.02925
NM_028595	Ms4a6c	1.26029	-1.97558
NM_153789	Mylip	1.25657	-1.2951
NM_019975	Hacl1	1.25048	-1.27722
NM_001081255	Lrch3	1.23551	-1.10253
NM_001146010	Fchsd2	1.21788	-1.26973
NM_010424	Hfe	1.17938	-1.19569
NM_001177543.3	0610010B08Rik	1.17318	-3.4969
NM_001177951	Rpgr	1.16378	-1.67338
NM_027222	Mzb1	1.16282	-2.07459
NM_010597	Kcnab1	1.15596	2.26533
NM_177117	Dlec1	1.14667	-1.538
NM_144811	Cbx7	1.12278	-1.40444
NM_008113	Arhgdig	1.12174	-1.77131
NM_001290740	Cwc22	1.11954	2.90285
NM_027085	Clic3	1.11533	-1.28463
NM_175030	Tctex1d4	1.11373	-1.90281
NM_010092	Dyrk1b	1.10889	-1.89455
NM_030712	Cxcr6	1.106	-2.0621
NM_028889	Efhd1	1.08764	1.56847
NM_172785	Zc3h12d	1.05879	-1.76837
NM_001293644	Ccdc109b	1.0439	1.91131
NM_001289707	Clec2i	1.00569	-3.21146
NM_026770	Cgref1	1.00538	1.70327
NM_001289925	Egr3	1	2.86795
NM_001290773	Gyltl1b	1	2.75885
NR_045527	Rbbp8	1	1.49749
NM_001177781	Gpr174	1	1.44652
NM_001177987	Zmym3	1	1.30272
NM_001077696	Hdac5	-1.00681	-1.50038
NM_027782	Kctd6	-1.01408	1.50446
NM_010345	Grb10	-1.02267	1.37384
NM_080558	Ssfa2	-1.02658	1.22207
NM_019877	Copz2	-1.03852	1.30196
NM_024197	Ndufa10	-1.06672	1.10103
NM_001252484	Inca1	-1.07458	1.44804
NM_029771	Gper1	-1.09181	1.94213
NM_010162	Ext1	-1.10279	1.12268
NM_007533	Bckdha	-1.10345	1.21002
NM_001033178	Tmem181a	-1.11567	1.17088
NM_011030	P4ha1	-1.12155	1.35965
NM_172480	Mtrr	-1.13528	1.3585
NM_025334	Txndc12	-1.14241	1.12846
NM_019998	Alg2	-1.17181	1.10662
NM_013834	Sfrp1	-1.19178	1.43502
NM_024248	Cars2	-1.19935	1.23522
NM_009015	Rad54l	-1.2016	4.23813
NR_122037	Gba	-1.21112	2.23111
NM_008876	Pld2	-1.21345	1.27009
NM_028123	Slc37a3	-1.22016	1.17992
NM_153176	Spg7	-1.23001	1.02541
NM_133684	42431	-1.23295	1.0504
NM_029751	Rpl18a	-1.24213	1.09148
NM_001289630	Mgme1	-1.24701	4.61372
NM_028873	Dnajc14	-1.25356	-1.07056
NM_029582	Txndc11	-1.26224	1.06013
NM_031201	Tsta3	-1.26683	1.08612
NM_019661	Ykt6	-1.26847	-1.01732
NM_021393	Nelfb	-1.28185	1.13161
NM_001111304	Tbc1d9	-1.28254	1.18349
NM_009834	Ccrn4l	-1.29554	1.6601
NM_025337	Akr7a5	-1.29608	1.0487
NM_008222	Hccs	-1.29609	1.03753
NM_177766	Slc35e1	-1.3008	1.01304
NM_017399	Fabp1	-1.30306	1.57109
NM_176963	Galm	-1.30711	1.32785
NM_026824	Dus1l	-1.31135	-1.0142
NM_009063	Rgs5	-1.32529	3.12504
NM_144526	Fam64a	-1.32756	2.63523
NM_001040399	Larp1b	-1.33576	1.22681
NM_007702	Cidea	-1.34115	-2.72893
NM_133806	Uap1	-1.34817	1.06066
NM_001163356	Fam212b	-1.36334	2.35418
NR_045889	Gm10791	-1.38033	1.53353
NM_007390	Chrna7	-1.38423	2.03219
NM_022417	Itm2c	-1.38493	1.069
NM_008927	Map2k1	-1.39345	1.03862
NM_026027	Pfdn1	-1.39852	1.08719
NM_145469	Nipal2	-1.40045	1.12481
NM_001099634	Myof	-1.40235	1.1671
NM_011081	Piga	-1.40967	1.27406
NM_024227	Mrpl28	-1.41162	1.12588
NM_178620	Mfsd11	-1.4168	1.19944
NM_178891	Prmt6	-1.42584	1.24784
NM_198885	Scx	-1.42659	1.16428
NM_153784	Ccdc64b	-1.42727	-1.00626
NM_008683	Nedd8	-1.43279	-1.08988
NM_145122	Pex16	-1.43591	1.69132
NM_207525	Opa3	-1.44154	1.10307
NM_001111023	Runx1	-1.44324	1.22075
NM_080850	Pask	-1.44355	1.52358
NM_010909	Nfkbil1	-1.44452	1.06816
NM_144538	Rab3il1	-1.44719	1.21861
NM_025531	Slmo2	-1.45687	1.04863
NM_145466	Ggact	-1.45794	-1.06597
NM_025962	Mmachc	-1.49876	1.21019
NM_007644	Scarb2	-1.51141	-1.0156
NM_145523	Gca	-1.52699	1.06779
NM_009196	Slc16a1	-1.53274	1.07169
NM_001081163	Chsy1	-1.53617	1.0683
NM_001190804	Dnajb11	-1.53671	1.00304
NM_026124	1110008F13Rik	-1.54733	1.1387
NM_001177806	Eif2ak4	-1.54899	1.55418
NM_007659	Cdk1	-1.55292	1.97493
NM_001040130	Tmem141	-1.60391	-4.35213
NM_001033484	Iqgap3	-1.6048	2.14493
NM_173405	Amz1	-1.61112	1.24878
NM_028132	Pgm2	-1.61731	1.05804
NM_178882	D2hgdh	-1.66106	-1.02613
NM_001160366	Ssc4d	-1.66109	1.38152
NM_013884	Cspg5	-1.66447	1.4987
NM_001199205	Spag9	-1.66861	2.68158
NR_045354	4930483K19Rik	-1.68274	1.18353
NM_016762	Matn2	-1.68589	1.3131
NM_027973	Cenpu	-1.6949	1.58468
NM_027975	Fam83d	-1.69828	2.64942
NM_009862	Cdc45	-1.7131	3.11066
NM_026498	Mrps11	-1.71364	1.18316
NM_001004173	Sgpp2	-1.71554	1.1703
NM_026032	Lsm1	-1.72397	1.20197
NM_001025430	Spag9	-1.72674	2.86095
NM_007498	Atf3	-1.81264	1.30573
NM_001025429	Spag9	-1.83583	1.94113
NM_018757	Nme6	-1.83707	1.06169
NR_045269	Sp3os	-1.83997	1.01005
NM_001271584	Dnajc5	-1.8523	1.22655
NM_028183	1810062G17Rik	-1.8535	1.3579
NM_001025428	Spag9	-1.85643	1.95178
NM_013738	Plek2	-1.86293	1.77535
NM_007669	Cdkn1a	-1.87344	1.13308
NM_001205334	Arhgap8	-1.87363	2.92742
NM_010212	Fhl2	-1.90778	1.6311
NM_023120	Gnb1l	-1.90844	2.56176
NM_001001333	Hexdc	-1.917	1.24885
NR_126153	Pik3r6	-1.93219	2.90249
NM_145144	Aif1l	-1.97713	2.01938
NR_027845	Pex11b	-1.98539	6.12859
NM_194333	Slc23a3	-1.98888	1.58255
NM_027990	Lypd6b	-1.99878	-1.02978
NR_037960	1600020E01Rik	-1.99917	1.98782
NM_172507	Sh3bgrl2	-2.01496	-1.1448
NM_001166065	Gcnt4	-2.04053	1.61076
NM_011893	Sh3bp2	-2.04793	1.66949
NM_145852	Ropn1l	-2.12858	-1.13515
NM_194347	AY358078	-2.14975	1.55004
NM_026560	Cdca8	-2.15826	2.91628
NR_029456	Mccc1os	-2.1736	1.03145
NM_001195298	Kifc1	-2.1883	1.93596
NM_011146	Pparg	-2.19306	1.63891
NM_023396	Rprm	-2.19369	1.12873
NM_001163131	Elf3	-2.25187	-1.00438
NM_145953	Cth	-2.33821	1.13636
NM_001291268	Hnf1b	-2.34695	2.07579
NM_001289798	Hadhb	-2.36194	1.59812
NR_110452	Crnde	-2.37765	1.04784
NM_001289657	Agbl3	-2.44188	1.6595
NM_001037865	Col28a1	-2.45737	1.48729
NM_134471	Kif2c	-2.52072	3.32033
NM_144960	Fcamr	-2.59481	-1.11879
NM_177084	Slc9a4	-2.72016	1.2377
NM_001253386	Serinc2	-2.79369	2.61135
NM_008051	Fut1	-2.80149	2.00032
NM_026355	Ergic2	-2.82749	2.97242
NM_016894	Ramp1	-2.83716	-1.4633
NM_001190161	Psrc1	-2.90796	2.70083
NM_001282052	Gak	-3.09049	2.26453
NR_038027	B230208H11Rik	-3.23643	1.03326
NM_027366	Ly6g6e	-3.23882	1.2142
NM_001166406	Kif20a	-3.55196	1.61674
NM_001253809	Racgap1	-3.70761	2.67385
NM_001291061	Bfsp1	-3.86448	1.94042
NM_001110271	Abhd14a	-3.97725	-1.37118
NM_001161714	Tgm1	-4.71552	1.6833
NM_001302440	Zfp422	-4.76487	1.98588
NM_001163704	Fbxo6	-5.53727	1.46691
NM_027341	Dzip3	-6.22534	1.28905
NM_001252575	Slc35c2	-10.5595	-1.58797
NM_175657	Hist1h4n	-11.2431	2.26141
NM_011419	Kdm5d	-14.2078	4.58114
