# Supplementary material for: Sex specific function of epithelial STAT3 signaling in pathogenesis of K-ras mutant lung cancer
Source: Nat Commun. 2018 Nov 2;9:4589. doi: 10.1038/s41467-018-07042-y (PMC6214980; doi:10.1038/s41467-018-07042-y)
Supplement: Supplementary file 4 — Description of Additional Supplementary Files [file 41467_2018_7042_MOESM4_ESM.xlsx]

## Sheet: Sheet1
Supplementary Data 2. Diseases and biological functions predicted to be modulated differently following epithelial Stat3 deletion in lungs of Kras mutant-induced female and male mice.
	Activation z-score
Diseases and biological functions	Female mice	Male mice
leukocyte migration	3.45317	-2.97662
cell movement of leukocytes	3.30119	-2.78714
cell movement of mononuclear leukocytes	3.29211	-3.29211
migration of mononuclear leukocytes	3.00092	-3.00092
Lymphocyte migration	2.85999	-2.85999
development of leukocytes	2.8257	-2.47089
quantity of lymphoid tissue	2.73483	-2.02016
development of lymphocytes	2.68126	-2.32404
homing of cells	2.65147	-2.25275
generation of cells	2.57264	-2.38428
quantity of leukocytes	2.51044	-2.5289
maturation of leukocytes	2.50724	-2.25511
maturation of lymphatic system cells	2.50342	-2.50342
Lymphocyte homeostasis	2.48624	-2.13638
quantity of lymphocytes	2.48098	-2.24103
cellular homeostasis	2.45314	-1.90934
quantity of mononuclear leukocytes	2.44533	-2.20682
maturation of lymphocytes	2.40316	-2.40316
maturation of cells	2.38626	-1.6837
quantity of blood cells	2.31936	-2.3412
quantity of lymphatic system cells	2.30684	-2.0707
quantity of B lymphocytes	2.29867	-2.29867
quantity of lymphoid organ	2.24032	-1.89411
development of lymphatic system cells	2.21998	-2.19122
response of helper T lymphocytes	2.20723	-2.20723
quantity of cells	2.17219	-1.87974
maturation of blood cells	2.16673	-1.93319
quantity of thymocytes	2.15627	-1.78764
expression of RNA	2.1523	-1.93454
T cell development	2.11389	-1.76121
T-cell lymphoproliferative disorder	2	-2
hematologic cancer of cells	2	-2
contact growth inhibition of lymphocytes	1.99725	-1.99725
antibody response	1.98248	-1.98248
NK cell proliferation	1.98248	-1.98248
cell-mediated response	1.96447	-1.71369
quantity of double-positive thymocyte	1.94687	-1.94687
activation of leukocytes	1.92912	-2.11979
differentiation of cells	1.9064	-1.70097
differentiation of mononuclear leukocytes	1.86644	-1.55876
T cell response	1.85934	-1.85934
quantity of natural killer cells	1.82772	-1.82772
quantity of hematopoietic progenitor cells	1.79757	-1.49069
maturation of T lymphocytes	1.77251	-1.77251
activation of lymphocytes	1.75589	-1.97059
differentiation of embryonic tissue	1.75445	-1.75445
cell transformation	1.75394	-2.27062
differentiation of lymphocytes	1.71938	-1.41034
quantity of IgG2b	1.71823	-1.71823
cell movement of leukemia cell lines	1.71823	-1.71823
cell viability of lymphatic system cells	1.71157	-1.89884
adhesion of mononuclear leukocytes	1.70588	-1.70588
activation of cells	1.69077	-2.59495
proliferation of lymphatic system cells	1.68146	-1.30368
maturation of thymocytes	1.67324	-1.67324
cell death	1.66275	-1.03975
proliferation of immune cells	1.65961	-1.28499
proliferation of hematopoietic progenitor cells	1.6374	-1.28938
cell movement	1.60375	-1.13856
differentiation of lymphatic system cells	1.57075	-1.2814
quantity of CD8+ T lymphocyte	1.56883	-1.56883
development of lymphatic system	1.55338	-1.81953
quantity of T lymphocytes	1.54779	-1.27367
quantity of IgG1	1.53444	-1.53444
cell viability of lymphocytes	1.51449	-1.71157
cell death of connective tissue cells	1.492	-1.35158
cell viability of blood cells	1.47515	-1.66203
proliferation of lymphocytes	1.47086	-1.09121
binding of mononuclear leukocytes	1.43208	-1.43208
differentiation of leukocytes	1.40902	-1.12487
non-Hodgkin's disease	1.38675	-1.38675
tyrosine phosphorylation of protein	1.37085	-1.37085
migration of cells	1.36299	-0.716181
quantity of CD4+ T-lymphocytes	1.34893	-1.34893
differentiation of blood cells	1.2881	-1.00618
maturation of hematopoietic progenitor cells	1.28555	-1.28555
quantity of granulocytes	1.25666	-1.78393
quantity of phagocytes	1.24266	-1.24266
quantity of lymph follicle	1.23617	-0.445021
phosphorylation of protein	1.22467	-1.22467
activation of B lymphocytes	1.21268	-1.21268
development of B lymphocytes	1.21094	-1.21094
transcription of RNA	1.20789	-1.2524
organization of cytoskeleton	1.20753	-0.99702
organization of cytoplasm	1.20753	-0.99702
stimulation of cells	1.19679	-1.19679
activation-induced cell death	1.19452	-1.19452
transcription	1.17992	-0.975549
Th2 immune response	1.17595	0.146993
differentiation of B lymphocytes	1.17514	-1.17514
proliferation of splenocytes	1.1717	-1.1717
cell survival	1.17023	-0.786014
cell viability	1.16024	-0.762826
cell viability of T lymphocytes	1.15404	-1.446
proliferation of B lymphocytes	1.13904	-0.49335
Gastrointestinal Tract Cancer and Tumors	1.13204	-1.13204
neoplasia of leukocytes	1.1094	-1.1094
selection of lymphocytes	1.10927	-1.10927
chemotaxis of leukemia cell lines	1.09109	-1.09109
proliferation of prostate cancer cell lines	1.0896	-1.66327
activation of T lymphocytes	1.07465	-1.34248
quantity of IgG	1.07127	-1.07127
quantity of Single positive thymocytes	1.06749	-1.06749
apoptosis of T lymphocytes	1.03898	-1.2604
colony formation of connective tissue cells	1	-2
urological disorder of kidney	1	-1
re-entry into S phase	-1	1
ventricular hypertrophy	-1.09109	1.74574
cytostasis of tumor cell lines	-1.11401	1.11401
demyelination of nerves	-1.1767	1.96116
quantity of tumor	-1.19523	1.19523
quantity of double-negative T lymphocyte	-1.26166	1.26166
epithelial cancer	-1.69144	1.69144
neoplasia of epithelial tissue	-1.69814	1.69814
tumorigenesis of tissue	-1.7249	1.7249
smoothened signaling pathway	-1.88982	1.88982
hypoplasia of thymus gland	-1.94168	1.94168
differentiation of malignant tumor	-2.21321	2.21321
hypoplasia of lymphoid organ	-2.37698	2.37698
hypoplasia of organ	-2.64309	2.64309
